# Supplementary material for: Predictive Factors of Response to Streptozotocin in Neuroendocrine Pancreatic Neoplasms
Source: J Clin Med. 2023 Dec 7;12(24):7557. doi: 10.3390/jcm12247557 (PMC10743702; doi:10.3390/jcm12247557)
Supplement: Supplementary file 1 [file jcm-12-07557-s001.zip]

Archive with 1 entries (1 files):
- jcm-2712738-supplementary.docx
